# Supplementary material for: Bayesian tip dating reveals heterogeneous morphological clocks in Mesozoic birds
Source: R Soc Open Sci. 2019 Jul 24;6(7):182062. doi: 10.1098/rsos.182062 (PMC6689603; doi:10.1098/rsos.182062)
Supplement: tip dating p6 [file rsos182062supp3.nex]

#NEXUS
BEGIN DATA;
	DIMENSIONS NTAX=68 NCHAR=280;
	FORMAT Datatype=Standard SYMBOLS="0123456" MISSING=? GAP=-;
MATRIX
	Dromaeosauridae 0000000000000000000000000000000000000??00000000000000000000000000000000001????1?00?0000000000?000000000000020?(0 1)??00100000000000100000000000000100000000??000?000000000000000(0 1)0000000(0 1)00000000000010000(0 1)00?000000000100000000000000000000(0 1)000000000000?0000000000(0 1)00000100010010000000000
	Archaeopteryx 00000000000000?0010010?00?000??0?000???0000000?1000?100000??00000?00020001????0?00?0000000000?0000?0?0000000????????????000?0001100000000000???00000000??001000001000000000000002000000001?0001?010002?10?00000?0001?0??0??00000000000000?0?00?000100?0000000?0010001000010002000?100000
	Jeholornis (0 1)?23111????????????0?????????????00?????000?00?1??0????00??10000????010000??????01001?000001??1201?0??1??00(1 2)?????????????0000000000?0(0 1)00??01011110?0000012110010000100020000100130000000011?101?010001????0?1?0?0??0(0 1)0?10??1100000000??00?0200?0010?00?1?00100101000?0000000021000000100
	Chongmingia ?????????????????????????????????????????????????????00????????(0 1)???????00???????0??0????000???000??????0000?????????????001??00010??00?0??01?0?10????000?21??00000010001001????(0 1)30??????????????(1 2)??000?111?0????1?001??00??1100000000002??0100?001????00?1?(0 1)111?10001??001????0????0010?
	Sapeornis 10100102?0??????0010?1?0?????????0?0????00??0??1????100(0 1)01??10010?0024000000?00?00?0110000000?020?0???10002??????????????00??00011000000000100111????000121100001100?0020010101030000??0?1101011110001010??0200?1000?0?111?11000000000000?0000?0011???00?00000001010100000001?000?000101
	Confuciusornis_sanctus 10231112?0?????00010110000120???11?112101001100?101?101(0 1)01112001000024000?00001?01?0?0?0000?0?020?0?00000002(1 2)10??011210000000000210?000001010000100210001210000011000000000021002000000000101011110003101120201?1?0010000?111000010001021002000001000?00?00000100001100000001?0000101010
	Changchengornis 1?23111??0????????1??????0???????1?11??0?0??100???(1 2)?????????2??1???024??0?0000??01?0?0?000????020?0??0?000021?0??01??10?0?0????02??????????????01?????0????0?0000?0??000000021002???0???????????(1 2)???03???????????0?????????110000?0?0?02??0100?0011?0?00?0?00?001001100001??1?00???01000
	Eoconfuciusornis (1 2)?231?12?0??????0????????????????1?01??000??100????0?0?00???0??1???0241???0??0??00?0???000000?020????0000?02(1 2)???????????0?00000?100?0???000????01?????0??01??00001?0?0000000210020??0??0?????????1000(1 2)??????????0??????10????0?000000002?00200?001000???0??000101001000001??1?????101010
	Confuciusornis_dui ??23111????????????????0?????????1???????0??1??????????????????(0 1 2)????14?10?0??0??0??????????????????????????2(1 2)?0??0???10?0?0??00021?????????????01?????0???1??0(0 1)00?00?000??0021002?????????????????????????(0 2)?????????1???????10????0?00????0(1 2)00?0010?0????0??0?1000011?00(0 1)0001?0???1??010
	Yangavis (1 2)0231112????????0????????????????1?0???01001100???10?1?(0 1)0??10?01???0??0?0?????110??010??00????020?0??0000002(1 2)?0??0???10?000000?02100000???01???01?00?00??210?0000100000000002100300???????????111??003?0?1??????1??0?0000?0?10000100??0?2?0100?0?11???00?1??00100000100000??1?0000101010
	Boluochia ?1(1 2)(0 2)????????????????????????????????????????????????????????????????2????????1?????????????????????????????(1 2)(1 2)?(1 2)??????20????????????????????????????????????????????????????????????????????110101???02??????????0???????????0(0 1)?100100002??3200?0011??1????????2?20??????????1?????1?????
	Concornis ????????????????????????????????????????????????????????01??11????????0?01???????111110?02?11?00?1?????1112221222111?20?00111??0(0 1)0211??????1????1112????????????0??0???30010(0 1)0122??????????11?1?(1 2)??00?0?????????1111???????1110?0010??0(0 1)??0000?001???01131110?0?2??1???022??1?1??1?0??01
	Elsornis ??????????????????????????????????????????????????(0 1)??10?0?1?10???????????????????111110002121?000001010111(2 3)22010?11??(1 2)0?00110000000(1 2)0(1 2)0000111??0100(1 2)1?1??31?????0?(0 1)?01???????????????????????????????????????????????????????????????????????????????1111?121?????????????????1??0?0????
	Eoalulavis ??????????????????????????????????????????????????00111200??2?0???????????????0??11111010211100000010?111?312?0?0010?40?00111100102110010011111111?21?1?????????0??1?01?001????2???0?????1??????????????1?1????????????????????????????????????????1??1121111???????????1?????1??0?0?101
	Cathayornis (1 2)0(1 2)0??0??????????????????????????000????00?????1??1??1??0???11?2????240?0?0111???1111?0??20???000001?0111?322122311??20?0011?1?010211(0 1)01011111011????110?31100010?(0 1)00013001010122000000??11??????100????12????1????(0 1)?????1?1?????????????????????????0?1111111????????0?2???1?10?01?1101
	Eocathayornis ???0???2???????????????0???0?????000????00?????1????????00???????????????????????11?????02????000000??0????22121311??20??01??1?000???(0 1)????11???10??????0?31??0010??0001200100011?????????????????????????????????????????????????????????????????????0?111111???????????2?????1??01?1101
	Eoenantiornis (0 1)010??02???????????????0?????????00????????????1???????????????(0 1 2)????24020?????1?0111110101?11000?001???11122(1 2 3)?2??110?2000?1??1?000?????????????11?????10?31??0000?000012001010122???0???????????(1 2)??001????1?????????????????11??0?10??????0??1?0?1110011(2 3)1011?(0 1)?1?0??20?11??1?10?0001101
	Gobipteryx 10(1 2)3101200021?10????????0???0?1??1?(0 1)0???10???10??????1?????????(0 1 2)10??(1 2)401?????????1111?010?1???0??0010??111(2 3)?????????????0??????0??????0????????11???111?????????0??0?01?00??????20???????????????10?03???????????10(0 1)10?011?110010?100??11?0??1?1??????????2??1????????0???????1???1?????
	Longipteryx ?122111??????????????????????????000????00??01?1??1011?????????2????24??0?01?11?01?1110100????000?000?111132(2 3)?21111??20??0110??0002??(0 1)?0?011?1?11??????0?01100000100?0120010001130000????1111011(1 2)11001?0?(1 2)1??0????0????0?1?1?0?1000000001?32000001???1?1211?1?2?2????01?11??1?1000101101
	Longirostravis (0 1)022??1??????????????????????????00?????00??01?1??1?????0?????01????24??0?01110?0111????00?2??000000??0111(1 2 3)2(1 2 3)?224110?20??01??1??00???(0 1)?????????10??????0?31??10?0?(0 1)01012001??0122??0?????1??10?1?11????0?1??????1?00?????1?11(0 1)?10010??0?2?0100?00????0?1??111?1?1????01??1??1?1??010????
	Neuquenornis ????????????????????????????????????????????????????????0???11???????????????????1?1????021111000????1?1111230(1 2)?1?1?????0????11?????1?01?01????11?1??11??31??10?0?(0 1)0001?????????????????????????????????1110???????1????????10??0?1??1?2?00?011001(1 2)????1??2(1 2)0???1?0????0??????1????01???
	Pengornis 00(0 1)01101?0??????01?????0?1???????000???0?0?????11?2??1??0?1?10?1????240?0(1 2)??????01?11???00?????0??02???11?2?????????????001?0100101??(0 1)?100?1???11??????1(0 2)(2 3)111???0?01001?0010?0?(1 2)3???????????????????02?01???????1??(0 1)?01(1 2)11?1100100100101200201?00?????011?100?(0 1)011?02101?0??1?1???10??01
	Eopengornis 0000110(0 1 2)?0?????????????0?????????00000?000?????1??10?0??00??????????24??0?1?????01211101000???000?02?00111321?110?1??10?0010010000??10?0001????10??????0??1(0 1)?00?0?010012001010103??????????????????000???????0????100??????0???0001????1??0101?0012?000111101?1011102?0101??1?1??0101101
	Protopteryx (1 2)?(1 2)(0 2)1??(0 1 2)?????????????????????????00??????00????1???????10?????01????14????0??1???1111?0?11?(1 2)??200?00??0111322111011?(1 2)10???1????010?????????????11?????????1??000??(0 1)0001100000010???00????11?????????0(1 2)????1?????0???????????00??0010??00??0(0 1)01?001110011?0100?(0 1)101101?0000??1?1000101101
	Rapaxavis (0 1)022??1(0 1 2)?????????????????????????000???0?0???1?1?????1??01??11?1???024??0?0?110?01????0?00?(1 2)??0??001???11?322122411??20??0100??0000??(0 1)0???1111?10???1??0??11?00?010000130011?01230000?0??111101?111?0100????????0?0(0 1)?0?11??100?10000??002?0100?0011??0?121011?101102101021??1?100?101101
	Shanweiniao (0 1)?(1 2)(2 3)??1????????????????????????????0????00??01??????1???????????????24?????1?1??01?11???000(1 2)??000000??011?22(1 2 3)?211?(0 1)??20???1?????00????????11???11????1?????????????????20?11???22?????????1??????1????0??????0??1??????????110??0000????1?(0 1)(0 1)?0?0?1(0 1)?10?12?111?1011?21010(0 1)???1?1??010??01
	Vescornis ?0?????2?????????????????????????0000???00(1 2)001?1??21?1??0???1??2????2???????00??01?1??0?02?(1 2)??000001??011?322120111??20?00110??0101?1(0 1)0???1111111??????1(0 2)011010?00(0 1)0?0130010(0 1)01220??0???????????????????????????0??(0 1)????????00??0010??011?(0 1)201?1011??11121(0 1)11?(0 1)1110?00?021??1?1??0?01101
	Qiliania ?????????????????????????????????????????????????????????????????????????????????????????????????????????????????????????????????????????????????????????????????????????????????10????00?10101?2?0003?0??11200?00?110000?11100?001001?11?(0 1)?20?0?1(0 1)??????????1?120021??1?2?????00???????
	Dunhuangia ?????????????????????????????????????????????????????????????????????????????????1111?0?02120?02??0??1?11?(2 3)2(1 2 3)?2121???200?0?10??000?????0001?????1??????0?31100000100101200100012?????????????????????????????????????????????????????????????????????0?1?1021???????????2?????1??0?01101
	Piscivorenantiornis ????????????????????????????????????????????????????????????????????????????????????????????????????????????????????????????????????????????????????????????????????????????????????????????????????????????????????????????????????????????????????????????????????????21??1?1001?011??
	Linyiornis 10101?02?0?????????????0?????????000???0?0??01?1??10?1?2?1?0110101??24??020?0???0111110101(1 2)1?0020001?00111(2 3)2(1 2 3)?(1 2)??1??????00100??01021100???111011110011?012100000010010120010???22000??0010?0101?1100??0012?0????1?0?10?001?110010010??0?0?0201?0011??111210211111002100?20??1?100000?101
	Sulcavis (0 1)010??0????????????????0?????????000???0?0?????1?????11?????11?(1 2)????24?1010110??01????0?010(1 2)??0(0 1)0001?0?1113(1 2)(1 2 3)????????????01????010?????????1???11??(0 1)???0?(0 2)1??0(0 1)(0 1)0?00?0120010101120?00?(0 1)?????????(1 2)10?????????????0?00?0?01??110010010??0(1 2 3)??0101?0011???11211(1 2)011110012?0110??1?1????01101
	Bohaiornis ?0(1 2)01102?0?????????????0????????1000???000??0011????1?120?1?110(0 1 2 3)????24000?01101?0111110?01020?0(0 1)0101?0?11122(1 2 3)?21311??30?001??100001?10?0?011???11?????10?0110000010010120010101230000??????01011(1 2)??000?0?1????0?0??0?0??10?1100100100?01?(0 1)0101?0?11??101210211110001210110??1?1000001101
	Longusunguis ?0(1 2)01?02?0???????????????????????000???000??01?1??(1 2)?1??20??1110(1 2 3)????24?00?0110??01111101020???010001?0111?32(1 2 3)????1???(2 3)00001??10000??10?00011???11?????10?01??0000100101?00101012200????????01011(1 2)??000????1?100?0?00?00010?100?1???000?1??010100?1????112102011?1002210110?01?1000001101
	Shenqiornis (0 1)0101102????????0??????0?1???????000???000???1?1???11?0?01??11??????????0???????01?11?0?01?(1 2)??010101??011?(2 3)2(1 2 3)?(1 2)(1 2)3?1??20??01101?000?????????1???11????????01??001010010120010101130000??????01?111???01??????????0????????????0?1011???0???(0 1)?0?0?1???(1 2)111211(1 2)01??2?0?21011??01?1000001101
	Zhouornis (0 1)0101?01?0???????????????????0??1000???000??0??11?(1 2)?1??20???110?????24??0??1?0??011111010101??020101?0111132(1 2 3)?2?3110??0?000??10000??10?00011???11?????10?31??000010010120010101220000???????????(1 2)??00000??1?1?0?1?00?0?01??110010010??01??0101?0?11??11121?2011110012?0110??1?1??0001101
	Parabohaiornis (0 1)0201102?0???????????????????????000???000??0??1???01??200??110(1 2)01?124??0?01101101?1110?01?11?010101?0111132(1 2 3)?20311?(3 4 5)30?001??10000101010001110111?????10?01??000010010120010101230000??0?0101011(1 2)1100000??????0?0?00?00010?100010010??01200101?0?11??1112102111100022?0110??1?1000001101
	Fortunguavis ??????0?????????????????????????????????00???0????0?110200??1?000??02(3 4)??0??1110?01111101001110020????0111122??2??1???300000??10000??1??0001?1??11?????112211000001001012001000?120?????????01011110012?0????????1???10???1?110010010000?0?02?100011???11?10?1?11100111?011??1?1??0??1111
	Pterygornis 00201102?0?????????????0?0?0?????000???0000001?111(1 2)?11??0111110211?12?000??1101??1????01021110000001?0?11132(1 2 3)1212100?20?00100100001110000011001110000110?31100000100101200???01221?0?10011??10??1100?10011?0????1?001????1?1100100110101?0010110?11??011?1021?1?100??000210?1?10?11011?1
	Cruralispennia (0 1)0?0??02???????????????0?????????000????0??????1????????0?112???????2??00????0(0 1)??1?1??01011???00?001???????2(2 3)12201???10000110??0001????????????10??0?????(2 3)1??00???0??0120??0???2200????????01011110003??????????1??????????1100?00?00????????????????1?100221???2???1????2??1?1?101??10?
	Monoenantiornis ?0?0??1?????????????????0???0????000???00??????1????????0???1??1112?2??????1?0???1??110??1??0?0000010??11??231200000????10100??0001010????1100011?????00?????0??0100101200000??12??????????????????0000????????????1?0111??1?0?10?1???0100?2?0?0?11??1?1?101012000012??110??1?10?0101101
	Archaeorhynchus 1013111(1 2)????????????????1????????1?00??00100??1???01?0??0??1???1000??(3 4)0111????1101011?0010?20?(0 1)20000?0121002(2 3)122211?(1 2)20??1000??010????0???0110?100001100?31??000110000021010101030000??0?101100?(1 2)10001?0????1???1?0(1 2)00????211(0 1)010100??0?0?0100?00????0010101100000?01(0 1)0020?01?10?0110101
	Schizooura 0123111(0 1)????????????????????????11?0????10??01??0?(1 2)1?00?00?1??0(3 4 5)?1??(1 2)(3 4)?(1 2)0(1 2)?000??01011?0?1001??(0 1)2?00????11012(2 3)0(1 2)?011??1??1?000??0(1 2)0010(0 1)0???01?0?10?????00?31??0000?001?0(2 3)001010103?0??1(0 1)1???0101?1?0103?????(1 2)?0?????(1 2)???????111010?00001(0 1)2?011000010?1?01?1110?100000010021?01?1??01?0101
	Bellulornis ??????????????????????????????????????????????????????????1?00?(2 3 4)????2?01?11000???1011?0?10?10?020????0?11?12(2 3)0(1 2)2211?????110000?0100100????01???1000???00?3100000000001021010001031???10?1??010?12100???0102?????1?02?0???1?112010120???02?0200?00?0??001?0011?1010?00??021??1?10?1??1101
	Vorona ??????????????????????????????????????????????????????????????????????????????????????????????????????????????????????????????????????????????????????????????????????????????????????????????????????101120211?0001111011111(1 2)000100011?21000000?????????????11??????????1??????????????
	Jianchangornis ?????????????????????????????????00????1?0?????1??1?????0101200(2 3 4)0???????????????0101110010020?0200?0?0121?02(2 3)031001??(0 1)0?01000000100100000001?0111?????0???1??01?00000002101010103??01?(0 1)?????????(1 2)?000?????2??00???0??0?10??1120?0000??????0100?00???01010001110000?0?10?01????1??1?1100?
	Songlingornis ???(0 1)?????????????????????????????000?????0?????1????????????2????????????????????10?????101???2????0???21?02301231(1 2)??51?????????????????????????????????????????????????????????????????????????????0????????????????????????????????????????????????1?10?01??????????????????1????1????
	Longicrusavis 10(1 2)01?0???????????????????????????00???101??01????11?11?0???20???????????????????1011100?0????(1 2)21100?01210?23?120110?10?110?01?11012021100010001100???0??31110??00010102100010101???????11??1???(1 2)??0?????????01?10022(0 1)121?1112011100??10100100?0011??0010101000110000???02????1??011?101
	Apsaravis ??????????????????????????1(0 1)?????1?1????1????????021?1?201??00?4??0?24?10????????1011100001111121102001????(1 2)30???11?????11001000101110000111111110121101?311001110110???1????????100011111?111012??113101(1 2)?1?0??1???20121??11(1 2)?111001?1?200100?00??????1??12110??0?????0?1????1?????0??1
	Hongshanornis ?020?10??????????1????????????????00???101??0???????????????1???????24???????01?0101110010????(0 1)211?0?0121?12??2201(1 2)?210?110?????10???2????0????11????????31??00?0??00?02101010101??????????0??01(1 2)????3???????????0?(1 2)???????1120?0?00?0?0??0200?001111001010210011000010012?11?1??0110101
	Archaeornithura ???????????????????????????????????????????????????????????????(2 3)???0(1 2)4??1110001?0101110010110?221100?0?2101230(1 2)?111???????0??10010??02????0100????????0??(2 3)1??0(1 2)?0?000?02100010101?0????????01001(1 2)???03????2??0??1?0????2?0?1110?1?01???(0 1)??0100?001111?0101011?01100001???1??1?10?0??0101
	Parahongshanornis ????????????????????????????????????????????????1?1??????????????????????????????1????0?10????(0 1)211???01210123022011??10??10??1?010??0?????01???11????????31??01?0?000102100010101?0?????????10??(1 2)??003???????0????00???????1???11?0????1??0100?0011??001?1011?0110000????2????10?0?10101
	Tianyuornis 1020??0??????????????????????????000????01??01?1?????????????????????4????????11?10???0?10????22??????1210123?22111??10?1100???010??0?????01?0?11????????(2 3)1??0??0?000102100010101???????????????????????????????1??(1 2)??12???111011?01???(0 1)??01?0?0?11??001?1011?0110000????2??1?1??011?101
	Yanornis 10(1 2)11102?1????????1?????????????1000???1?00?01?1??0?????01??2003??0?????????????01011110100?0?220001??121?02301121(1 2)??51011001??010110(0 1)????0100011?0?11?0?31110000000010210101012310100?11?10100?11?003??1???????1?0??0??0??111011?00(0 1)1112?0100?0011??0?1010010000000000011?11?11?1110101
	Patagopteryx ????????????????1?11110001111????????????0??000?11211011001100031101??120????????1011100000?0?1210010??????2(1 2)????10?????1001???1000?0?00000100?000000?0?????????0??1?1?20?00???20?0001000001110121?013?0??20????1001?0?01111120101001110000?00?0001????10??110100000?0?0???????0????????
	Yixianornis 1121???????????????????0???1?1???0?0???110?????1??1?1??2011?1003??0?24????1000(1 2)00101110010010?220001001210?2301121(1 2)0?51??10??11??0?0?0?11001?0?100021?0??311101010010102101010102100?1??00?01?111??003??1?2?201?1002???????11(1 2)01?0001110?0010??0011?110101011?0000001?0011?11??1?1?10101
	Piscivoravis ???????????????????1????111?(0 1)????????????????????1211??10111100(3 4)??0?24?20??0001001011?0??0????(2 3)20????0121002301121(1 2)??51?110??1?1?0??0??????1?0?11?????00?31??000110001021010101121000?0????01011(1 2)10003?01121?01?10022????1?112011100(0 1)110?001100001011001?01???0000000??001?11?11?0?10101
	Iteravis 00231102?0???????????????0???????000???1?0??01?1??(1 2)1????01?12?0(1 2 3)???024?20110001101011?0?10?10?220????0121002(2 3)01111(0 1)??51?11000??01?1?02????01???11?????011312101010001102101010122100?11111?01011110000?0102120??100(1 2)?1?00??11211110???100?0110?0011??101?101?0101000000022?11?11?0110101
	Gansus ?????????????????????????????????????????????????121?1?201111004001024?20210000?1101110010020?320???0012100230210100?10?11001??010130?1???010011100111?0?312?01110001?131010001221?0011110101011210003001(1 2)?1201?100(1 2)2?0?0?211201110010102?020000011??001?10110?010000??023?11?11?1?10101
	Ichthyornis 20231?03100?1??111111101111111?01001???100?1011111(0 1)11012011120?4?0102401021000??1101111010010?2210110012?002300??1212?0111001100101202101101000110021101?3121012101001031111????3100010110?11011210113101221201?100221110?2112011202101?2102000001?????10101001?1????0?????11?10??100101
	Hesperornis 11231101?0021??111111100101111101010???100010101?021001211112004010?13020210001010?01?00?0010?020???000200?21?0??0011?00??????0?????1000000??????????????????????????????????????1000121101110012101131021222011101221111121120112?21013223220102??????0??01?020?0?0?0???3?11?00??1?????
	Parahesperornis 1123??0???0?1??1111111?010111????01????1???????1?02100121111200?????1?????10001??0?01?0??0010?0????????????2???????1??????????????????????????????????????????????????????????????????????????????????1021222011101221111???1201?2?2101?223220002?????????????20?0?0?????3????1?????????
	Enaliornis ??????????????????????????11??????????????????????21?0??1???2????????????????????????????????????????????????????????????????????????????????????????????????????????????????????1??????1???????2?????1012212011101221111???1201???1101???0120000????????????02?????????????????????????
	Baptornis_advenus 1??3??????????????11???0??111???????0??1?0?10101?021001?11112004010?13020?100011?0001?0010010?0?????0??????2(1 2)????0112??0????????????1000000????00000100?????????????????????????010001211011100121011310112120111012211111211201?2?11013221120001????????????02??????????3????00????????
	Baptornis_varneri ?????????????????????????????????????????????????021?01?1??1?????????????????????????????????????????????????????????????????????????????????????????????????????????????????????10????1???1100?210113?????2201?1012211111211201?2?1101?221220001?????????????2?????????????????????????
	Vegavis ??????????????????????????????????????????????????2????????????5?????????????????10111001001?0(0 1)20100?01?????????????????1100111???0???????????????????012?1??022110010031111??12301???1?????01??2??????01121201?1002?2?1????12011???3?1????1???0???????101011???????????23????1?????00?1
	Anas 2123011310111111111111111112112111?102100001011?102110121111000501202402021000201101111010020?220100001210023111001134011100111100030111110100001001110123120132111111031011??12311011111010111121011310112120111002220111211201120130132102200001011101011210101000100023?11?10?1100???
	Gallus 1123111311121111111111111112112111?102000001011?102110121111001501202402021000201121111010020?221100001210123110101122011100111100030111111100011001110113120132102101131011??12111011211011011121011310112120111002220111211201120130132201201001011101011210101000100022?11?10?1100???
	;
END;
BEGIN MrBayes;
	set autoclose=yes nowarnings=yes user=developer;
	[character partitions]
	charset Skull = 1-48 262 263 267 268 275;
	charset AxialSkeleton = 49-81 245 269 270;
	charset PectoralGirdle_Sternum = 82-120 246-249 251 252 271 274 276;
	charset Forelimb = 121-177 244 250 253 265 277-280;
	charset PelvicGirdle = 178-198 272 273;
	charset Hindlimb = 199-243 254-261 264 266;
	partition six = 6: Skull, AxialSkeleton, PectoralGirdle_Sternum, Forelimb, PelvicGirdle, Hindlimb;
	set partition = six; [comment this out for single partition]
	[substitution model]
	ctype ordered: 1 3 8 28 31 43 51 56 64 67 69 70 72 74 92 107 117 159 168 176 183 193
					205 213 214 216 219 222 229 233 234 249 261 265 268 270;
	exclude 101 194;
	lset applyto = (all) coding = variable rates = gamma; [Mkv+G]
	unlink igrvar = (all);
	outgroup Dromaeosauridae;
	[topological constraints]
	constraint Aves = 2-.;
	constraint Pygostylia = 4-.;
	constraint Ornithothoraces = 11-68;
	constraint Enantiornithines = 11-41;
	constraint Ornithuromorpha = 42-68;
	constraint AnasGallus = 67-68;
	[relaxed clock model]
	prset clockratepr = gamma(2, 200);
	prset clockvarpr = igr;
	prset igrvarpr = exp(10);
	[tip dating]
	calibrate
		Dromaeosauridae = unif(66.0, 167.7) Archaeopteryx = unif(145.0, 152.1)
		Jeholornis = unif(110.6, 125.0) Chongmingia = unif(110.6, 120.3)
		Sapeornis = unif(110.6, 125.0) Confuciusornis_sanctus = unif(110.6, 125.0)
		Changchengornis = unif(120.3, 125.0) Eoconfuciusornis = unif(129.0, 130.7)
		Confuciusornis_dui = unif(120.3, 125.0) Yangavis = unif(120.3, 125.0)
		Boluochia = unif(110.6, 120.0) Concornis = unif(120.3, 125.0)
		Elsornis = unif(70.6, 84.9) Eoalulavis = unif(120.3, 125.0)
		Cathayornis = unif(110.6, 120.3) Eocathayornis = unif(110.6, 120.3)
		Eoenantiornis = unif(120.3, 125.0) Gobipteryx = unif(72.1, 83.6)
		Longipteryx = unif(110.6, 120.3) Longirostravis = unif(120.3, 125.0)
		Neuquenornis = unif(79.5, 83.5) Pengornis = unif(110.6, 120.3)
		Eopengornis = unif(129.0, 130.7) Protopteryx = unif(129.0, 130.7)
		Rapaxavis = unif(110.6, 120.3) Shanweiniao = unif(120.3, 125.0)
		Vescornis = unif(121.6, 122.5) Qiliania = unif(112.6, 125.4)
		Dunhuangia = unif(112.6, 125.4) Piscivorenantiornis = unif(110.6, 120.3)
		Linyiornis = unif(110.6, 120.3) Sulcavis = unif(110.6, 120.3)
		Bohaiornis = unif(110.6, 120.3) Longusunguis = unif(110.6, 120.3)
		Shenqiornis = unif(121.6, 122.5) Zhouornis = unif(110.6, 120.3)
		Parabohaiornis = unif(110.6, 120.3) Fortunguavis = unif(110.6, 120.3)
		Pterygornis = unif(110.6, 120.3) Cruralispennia = unif(129.0, 130.7)
		Monoenantiornis = unif(120.3, 125.0) Archaeorhynchus = unif(110.6, 125.0)
		Schizooura = unif(110.6, 120.3) Bellulornis = unif(110.6, 120.3)
		Vorona = unif(66.0, 72.1) Jianchangornis = unif(110.6, 120.3)
		Songlingornis = unif(110.6, 120.3) Longicrusavis = unif(120.3, 125.0)
		Apsaravis = unif(72.1, 83.6) Hongshanornis = unif(120.3, 125.0)
		Archaeornithura = unif(129.0, 130.7) Parahongshanornis = unif(110.6, 120.3)
		Tianyuornis = unif(120.3, 125.0) Yanornis = unif(110.6, 120.3)
		Patagopteryx = unif(79.5, 83.5) Yixianornis = unif(120.3, 125.0)
		Piscivoravis = unif(110.6, 120.3) Iteravis = unif(110.6, 120.3)
		Gansus = unif(113.0, 120.3) Ichthyornis = unif(70.6, 94.3)
		Hesperornis = unif(66.0, 84.9) Parahesperornis = unif(70.6, 84.9)
		Enaliornis = unif(100.5, 113.0) Baptornis_advenus = unif(85.8, 89.3)
		Baptornis_varneri = unif(70.6, 84.9) Vegavis = unif(66.0, 68.0)
	;
	prset nodeagepr = calibrated;
	[fossilized birth-death prior]
	prset brlenspr = clock:fossilization;
	prset samplestrat = fossiltip; [r = 1]
	[prset samplestrat = random;] [r = 0 sampled ancestors]
	prset sampleprob = 0.0002;
	prset speciationpr = exp(100);
	prset extinctionpr = beta(1, 1);
	prset fossilizationpr = beta(1, 1);
	prset treeagepr = offsetexp(153, 169);
	prset topologypr = constraint(Aves, Pygostylia, Ornithothoraces, Enantiornithines, Ornithuromorpha, AnasGallus);
	calibrate AnasGallus = truncatednormal(10, 55, 5);
	[mcmc settings]
	mcmcp ngen = 40000000 samplefr = 2000 printfr = 50000 diagnfr = 500000;
	mcmcp filename = birds temp = 0.05;
	propset NodesliderClock$prob=40;
	propset ExtSprClock$prob=15;
	propset NNIClock$prob=15; [finetune proposal weights]
	mcmc;
	sumt;
	sump;
END;
